# Supplementary material for: Temporal dynamics of ovine airway epithelial cell differentiation at an air-liquid interface
Source: PLoS One. 2017 Jul 26;12(7):e0181583. doi: 10.1371/journal.pone.0181583 (PMC5529025; doi:10.1371/journal.pone.0181583)
Supplement: S1 File — (XLSX) [file pone.0181583.s011.xlsx]

## Sheet: Histological Data
Histological counts and measurements
thickness (μm) Animal 1				number of cells thick Animal 1			ciliated cells per field Animal 1			goblet cells per field Animal 1			pyknotic cells per field Animal 1			vacuoles per field Animal 1
	AVG	STDEV		Sample Average	Std DEV		Sample Average	Std DEV		Sample Average	Std DEV		Sample Average	Std DEV		Sample Average	Std DEV
Ex vivo	47.7038	6.31147		3.4	0.149071		47.8	6.72309		8.6	3.57771		0.2	0.447214		4.6	6.02495
-3	2.09013	0.123248		1	0		0	0		0	0		0	0		0	0
0	2.5172	0.00759737		1.02222	0.03849		0	0		0	0		0	0		0	0
3	4.12176	0.335039		1.42222	0.03849		0	0		0	0		0.266667	0.316228		0	0
6	9.35273	1.26927		2.15556	0.101835		0.4	0.547723		0	0		0.266667	0.0580289		0.133333	0.516398
9	9.50522	0.438689		2.04444	0.101835		1.8	1.59436		0.0666667	0.258199		2.4	0.0951636		0.133333	0.316228
12	9.96837	0.510578		2	0.0942809		5.7	2.59756		0	0		1.3	0.115729		0	0
15	8.92487	1.31951		2.02222	0.167774		4.73333	1.65299		0.0666667	0.258199		3.13333	1.27774		0.133333	0.258199
18	13.0341	3.11902		2.28889	0.342107		4.46667	2.2074		0	0		2	0.566649		0.866667	0.699033
21	9.72889	1.73131		1.8	0.290593		4.93333	2.19979		0.533333	0		2.06667	0.875482		0.133333	0.258199
24	8.93497	2.17447		1.84444	0.167774		6.55556	0.580055		0.266667	0.450963		1.42222	0.448141		0.2	0.291577
27	8.81793	1.87162		1.84444	0.07698		5.46667	1.40048		0.2	0.291577		1.06667	0.354921		0.4	0.494574
30	8.68963	2.05509		1.63333	0.0471405		2.3	0.143412		0.1	0.316228		0.5	0.245157		0.2	0.632456
33	8.53759	2.0497		1.97222	0.260519		5.86667	1.26562		0.2	0.447214		0.933333	0.878425		0.0833333	0.288675
36	8.2942	3.32796		1.64444	0.315054		8.06667	2.51662		0.333333	0.674575		1.13333	0.359197		0.2	0.516398
39	7.29782	1.38962		1.66667	0.176383		3.26667	1.20276		0.133333	0.258199		0.333333	0.516398		0.133333	0.258199
42	10.5693	0.993683		2.24444	0.15396		10.6667	3.42269		0.4	0.23463		2	0.436025		1	1.5469
thickness (μm) Animal 2				number of cells thick Animal 2			ciliated cells per field Animal 2			goblet cells per field Animal 2			pyknotic cells per field Animal 2			vacuoles per field Animal 2
	AVG	STDEV		Sample Average	Std DEV		Sample Average	Std DEV		Sample Average	Std DEV		Sample Average	Std DEV		Sample Average	Std DEV
Ex vivo	54.6877	3.8708		4.73333	1.27802		45.6	4.15933		18.8	4.96991		0.2	0.447214		1.4	1.14018
-3	2.63798	0.797397		1.02222	0.03849		0	0		0	0		0.0666667	0.11547		0.0666667	0.11547
0	2.785	0.491664		1.02222	0.03849		0	0		0	0		0.266667	0.46188		0	0
3	4.72029	0.683731		1.75556	0.167774		0	0		0	0		0.6	0.4		0	0
6	5.80973	0.637339		1.53333	0.188562		2.8	1.13137		0	0		0.7	0.141421		0.1	0.141421
9	12.1384	2.20164		2.08889	0.167774		4.2	1.56205		0.866667	0.832666		0.4	0.34641		0	0
12	16.3418	1.72119		2.31111	0.26943		7.8	2.69072		1.13333	0.416333		3.33333	1.66533		0.466667	0.11547
15	14.7646	1.85173		2.26667	0.24037		8.13333	3.40783		1.86667	0.23094		1.33333	0.503322		0.6	0.4
18	14.5078	3.83389		2.06667	0.471405		12.3	3.25269		2.7	0.707107		2.5	0.141421		1	0.565685
21	7.88717	0.852064		1.63333	0.141421		4.6	0.282843		0.1	0.141421		2.3	0.989949		0.2	0
24	10.8586	2.38394		1.83333	0.0471405		10.6	6.22254		2	0.282843		1.2	0.282843		0.6	0.565685
27	15.3191	4.2738		2.28889	0.342107		13	3.01993		1.53333	0.416333		1.06667	0.64291		0.466667	0.305505
30	10.8946	1.82665		2.06667	4.44089e-16		10.1	2.68701		0.8	0.282843		1	1.13137		0.3	0.141421
33	10.8928	1.81732		2.06667	0.11547		10.2	4.4		1.66667	0.57735		1.95	1.13027		1.18333	1.25731
36	10.1634	1.53669		2.06667	0.133333		8.86667	3.06159		1.4	1		1.13333	0.702377		0.466667	0.305505
39	12.7411	1.61541		2.1	0.235702		12.5	3.25269		1.2	0.282843		0.8	0.282843		0.7	0.424264
42	11.7192	2.54403		2.06667	0.0942809		13	0.848528		1.3	0.424264		0.3	0.424264		0.3	0.424264
thickness (μm) Animal 3				number of cells thick Animal 3			ciliated cells per field Animal 3			goblet cells per field Animal 3			pyknotic cells per field Animal 3			vacuoles per field Animal 3
	AVG	STDEV		Sample Average	Std DEV		Sample Average	Std DEV		Sample Average	Std DEV		Sample Average	Std DEV		Sample Average	Std DEV
Ex vivo	51.2981	5.5107		3.8	0.649786		40.8	7.59605		11	1.58114		1	0.707107		1.2	1.64317
-3	1.81138	0.183562		0.933333	0.176383		0	0		0	0		0	0		0	0
0	3.04547	0.487165		1.02222	0.03849		0	0		0	0		0	0		0	0
3	5.85584	1.57428		1.55556	0.335548		0.2	0.34641		0.533333	0.46188		0	0		0.266667	0.11547
6	5.96178	1.25462		1.66667	0.352767		1.26667	0.503322		1.06667	1.1547		0.4	0.34641		0.0666667	0.11547
9	7.20793	0.651763		1.71111	0.252396		2.8	2.25389		1.2	0.6		1.46667	0.305505		0.466667	0.11547
12	9.56578	1.57185		2.02222	0.167774		4.33333	0.416333		1.6	0.6		0.866667	0.305505		0.666667	0.702377
15	7.12807	0.442831		1.71111	0.138778		4	2.30651		1.06667	0.23094		0.6	0.4		0.133333	0.11547
18	7.64566	0.336219		1.82222	0.214303		6.46667	4.0464		1.73333	0.80829		0.466667	0.305505		0.133333	0.11547
21	11.1191	2.13893		2.26667	0.133333		3.93333	1.44684		1.66667	0.757188		0.933333	0.416333		0.533333	0.416333
24	8.21231	1.66274		2.13889	0.110972		4.65	2.16044		2.56667	0.802081		0.466667	0.503322		0.15	0.132288
27	8.9046	2.95936		1.88889	0.252396		6.73333	1.47422		2.06667	1.02632		0.2	3.39935e-17		0.133333	0.11547
30	8.11387	0.819434		1.91111	0.277555		5.4	1.6		3.6	1.4		0.733333	0.23094		0.333333	0.305505
33	10.7173	1.79194		2.15556	0.19245		6.26667	2.87286		2.66667	1.10151		0.383333	0.317543		0.483333	0.284312
36	8.48256	2.16002		2.04444	0.315054		6.06667	1.9218		3.66667	1.13725		0.533333	0.23094		0.466667	0.305505
39	9.01216	1.24421		2	0.24037		9	2.4		2.13333	0.305505		0.666667	0.503322		0.333333	0.416333
42	8.35153	1.73665		1.95556	0.328859		7.26667	1.62891		3.53333	0.11547		0.933333	0.503322		0.0666667	0.11547

## Sheet: TEER Data
Animal 1									Animal 2									Animal 3
Sample	Well	Date	AvgBlank	Reading A	Reading B	Reading C	Sample AVG		Sample	Well	Date	AvgBlank	Reading A	Reading B	Reading C	Sample AVG		Sample	Well	Date	AvgBlank	Reading A	Reading B	Reading C	Sample AVG
Blanks	P17.A1	2015-07-30	0	0	0	0	0		Blanks	P17.A1	2015-09-17	0	0	0	0			Blanks	P17.A1	2016-06-01	0	0	0	0	0
Blanks	P17.B1	2015-07-30	0	0	0	0			Blanks	P17.B1	2015-09-17	0	0	0	0			Blanks	P17.B1	2016-06-01	0	0	0	0
Blanks	P17.C1	2015-07-30	0	0	0	0			Blanks	P17.C1	2015-09-17	0	0	0	0			Blanks	P17.C1	2016-06-01	0	0	0	0
Blanks	P17.A2	2015-07-30	0	0	0	0			Blanks	P17.A2	2015-09-17	0	0	0	0			Blanks	P17.A2	2016-06-01	0	0	0	0
Timecourse	P16.A1	2015-07-30	0	0	0	0	0		Timecourse	P16.A1	2015-09-17	0	0	0	0	0		Timecourse	P16.A1	2016-06-01	0	0	0	0	0
Timecourse	P16.B1	2015-07-30	0	0	0	0			Timecourse	P16.B1	2015-09-17	0	0	0	0			Timecourse	P16.B1	2016-06-01	0	0	0	0
Timecourse	P16.C1	2015-07-30	0	0	0	0			Timecourse	P16.C1	2015-09-17	0	0	0	0			Timecourse	P16.C1	2016-06-01	0	0	0	0
Timecourse	P16.A2	2015-07-30	0	0	0	0			Timecourse	P16.A2	2015-09-17	0	0	0	0			Timecourse	P16.A2	2016-06-01	0	0	0	0
Blanks	P17.A1	2015-07-31		137	146	128			Blanks	P17.A1	2015-09-18		130	140	120			Blanks	P17.A1	2016-06-02		128	128	111
Blanks	P17.B1	2015-07-31		124	129	149			Blanks	P17.B1	2015-09-18		143	135	150			Blanks	P17.B1	2016-06-02		115	125	111
Blanks	P17.C1	2015-07-31		138	111	158			Blanks	P17.C1	2015-09-18		142	137	154			Blanks	P17.C1	2016-06-02		136	125	129
Blanks	P17.A2	2015-07-31		140	149	149			Blanks	P17.A2	2015-09-18		147	139	139			Blanks	P17.A2	2016-06-02		119	125	127
Timecourse	P16.A1	2015-07-31	138.167	167	141	153	10.8292		Timecourse	P16.A1	2015-09-18	139.667	163	164	173	26.6492		Timecourse	P16.A1	2016-06-02	123.25	132	154	115	23.9183
Timecourse	P16.B1	2015-07-31	138.167	144	121	141			Timecourse	P16.B1	2015-09-18	139.667	153	141	174			Timecourse	P16.B1	2016-06-02	123.25	147	146	127
Timecourse	P16.C1	2015-07-31	138.167	148	150	147			Timecourse	P16.C1	2015-09-18	139.667	156	151	165			Timecourse	P16.C1	2016-06-02	123.25	147	160	144
Timecourse	P16.A2	2015-07-31	138.167	161	149	151			Timecourse	P16.A2	2015-09-18	139.667	187	193	139			Timecourse	P16.A2	2016-06-02	123.25	158	157	146
Blanks	P17.A1	2015-08-01		131	132	137			Blanks	P17.A1	2015-09-19		132	131	130			Blanks	P17.A1	2016-06-03		147	121	140
Blanks	P17.B1	2015-08-01		135	131	144			Blanks	P17.B1	2015-09-19		115	104	115			Blanks	P17.B1	2016-06-03		130	141	150
Blanks	P17.C1	2015-08-01		140	144	140			Blanks	P17.C1	2015-09-19		123	122	125			Blanks	P17.C1	2016-06-03		142	144	154
Blanks	P17.A2	2015-08-01		151	150	122			Blanks	P17.A2	2015-09-19		135	111	126			Blanks	P17.A2	2016-06-03		138	147	146
Timecourse	P16.A1	2015-08-01	138.083	154	152	144	9.04		Timecourse	P16.A1	2015-09-19	122.417	192	218	186	91.6242		Timecourse	P16.A1	2016-06-03	141.667	192	172	156	20.4342
Timecourse	P16.B1	2015-08-01	138.083	149	129	148			Timecourse	P16.B1	2015-09-19	122.417	195	188	224			Timecourse	P16.B1	2016-06-03	141.667	141	160	135
Timecourse	P16.C1	2015-08-01	138.083	150	134	164			Timecourse	P16.C1	2015-09-19	122.417	187	194	212			Timecourse	P16.C1	2016-06-03	141.667	146	166	171
Timecourse	P16.A2	2015-08-01	138.083	140	138	151			Timecourse	P16.A2	2015-09-19	122.417	198	246	202			Timecourse	P16.A2	2016-06-03	141.667	181	147	150
Blanks	P17.A1	2015-08-02		125	115	135			Blanks	P17.A1	2015-09-20		146	114	127			Blanks	P17.A1	2016-06-04		130	124	140
Blanks	P17.B1	2015-08-02		130	109	131			Blanks	P17.B1	2015-09-20		134	143	128			Blanks	P17.B1	2016-06-04		134	122	136
Blanks	P17.C1	2015-08-02		141	135	139			Blanks	P17.C1	2015-09-20		137	149	148			Blanks	P17.C1	2016-06-04		132	131	140
Blanks	P17.A2	2015-08-02		145	131	128			Blanks	P17.A2	2015-09-20		139	134	144			Blanks	P17.A2	2016-06-04		119	107	130
Timecourse	P16.A1	2015-08-02	130.333	174	179	144	27.7792		Timecourse	P16.A1	2015-09-20	136.917	387	450	415	590.613		Timecourse	P16.A1	2016-06-04	128.75	162	163	169	35.5008
Timecourse	P16.B1	2015-08-02	130.333	144	152	148			Timecourse	P16.B1	2015-09-20	136.917	692	692	723			Timecourse	P16.B1	2016-06-04	128.75	135	153	133
Timecourse	P16.C1	2015-08-02	130.333	154	145	169			Timecourse	P16.C1	2015-09-20	136.917	482	523	506			Timecourse	P16.C1	2016-06-04	128.75	161	164	166
Timecourse	P16.A2	2015-08-02	130.333	156	136	158			Timecourse	P16.A2	2015-09-20	136.917	401	566	435			Timecourse	P16.A2	2016-06-04	128.75	166	170	180
Blanks	P17.A1	2015-08-03		139	140	121			Blanks	P17.A1	2015-09-21		157	144	146			Blanks	P17.A1	2016-06-05		129	116	134
Blanks	P17.B1	2015-08-03		149	121	126			Blanks	P17.B1	2015-09-21		142	137	149			Blanks	P17.B1	2016-06-05		114	121	131
Blanks	P17.C1	2015-08-03		151	156	134			Blanks	P17.C1	2015-09-21		150	155	149			Blanks	P17.C1	2016-06-05		122	127	134
Blanks	P17.A2	2015-08-03		150	150	127			Blanks	P17.A2	2015-09-21		144	146	151			Blanks	P17.A2	2016-06-05		120	119	109
Timecourse	P16.A1	2015-08-03	138.667	165	171	172	14.5017		Timecourse	P16.A1	2015-09-21	147.5	452	375	458	364.237		Timecourse	P16.A1	2016-06-05	123	161	173	155	40.5858
Timecourse	P16.B1	2015-08-03	138.667	137	134	156			Timecourse	P16.B1	2015-09-21	147.5	447	408	474			Timecourse	P16.B1	2016-06-05	123	150	140	155
Timecourse	P16.C1	2015-08-03	138.667	149	152	123			Timecourse	P16.C1	2015-09-21	147.5	536	421	541			Timecourse	P16.C1	2016-06-05	123	158	160	166
Timecourse	P16.A2	2015-08-03	138.667	153	162	144			Timecourse	P16.A2	2015-09-21	147.5	536	422	568			Timecourse	P16.A2	2016-06-05	123	157	158	174
Blanks	P17.A1	2015-08-04		149	130	147			Blanks	P17.A1	2015-09-22		126	149	148			Blanks	P17.A1	2016-06-06		115	122	119
Blanks	P17.B1	2015-08-04		148	145	153			Blanks	P17.B1	2015-09-22		135	132	130			Blanks	P17.B1	2016-06-06		122	108	128
Blanks	P17.C1	2015-08-04		140	130	127			Blanks	P17.C1	2015-09-22		144	132	126			Blanks	P17.C1	2016-06-06		113	110	126
Blanks	P17.A2	2015-08-04		145	135	144			Blanks	P17.A2	2015-09-22		146	145	136			Blanks	P17.A2	2016-06-06		122	116	120
Timecourse	P16.A1	2015-08-04	141.083	180	172	152	29.4742		Timecourse	P16.A1	2015-09-22	137.417	596	470	556	591.932		Timecourse	P16.A1	2016-06-06	118.417	119	122	117	10.4525
Timecourse	P16.B1	2015-08-04	141.083	163	137	161			Timecourse	P16.B1	2015-09-22	137.417	638	566	643			Timecourse	P16.B1	2016-06-06	118.417	128	130	132
Timecourse	P16.C1	2015-08-04	141.083	174	183	169			Timecourse	P16.C1	2015-09-22	137.417	736	627	817			Timecourse	P16.C1	2016-06-06	118.417	133	124	131
Timecourse	P16.A2	2015-08-04	141.083	179	171	165			Timecourse	P16.A2	2015-09-22	137.417	828	650	808			Timecourse	P16.A2	2016-06-06	118.417	137	129	130
Blanks	P17.A1	2015-08-05		146	134	132			Blanks	P17.A1	2015-09-23		134	128	135			Blanks	P17.A1	2016-06-07		141	126	120
Blanks	P17.B1	2015-08-05		158	147	148			Blanks	P17.B1	2015-09-23		127	120	123			Blanks	P17.B1	2016-06-07		132	122	148
Blanks	P17.C1	2015-08-05		142	134	144			Blanks	P17.C1	2015-09-23		147	140	142			Blanks	P17.C1	2016-06-07		126	131	134
Blanks	P17.A2	2015-08-05		155	149	152			Blanks	P17.A2	2015-09-23		148	143	141			Blanks	P17.A2	2016-06-07		130	120	138
Timecourse	P16.A1	2015-08-05	145.083	177	173	172	42.1867		Timecourse	P16.A1	2015-09-23	135.667	540	739	729	827.537		Timecourse	P16.A1	2016-06-07	130.667	143	131	134	6.68583
Timecourse	P16.B1	2015-08-05	145.083	187	171	166			Timecourse	P16.B1	2015-09-23	135.667	785	734	786			Timecourse	P16.B1	2016-06-07	130.667	134	133	145
Timecourse	P16.C1	2015-08-05	145.083	212	194	216			Timecourse	P16.C1	2015-09-23	135.667	893	845	922			Timecourse	P16.C1	2016-06-07	130.667	138	121	138
Timecourse	P16.A2	2015-08-05	145.083	197	152	172			Timecourse	P16.A2	2015-09-23	135.667	1181	1093	1169			Timecourse	P16.A2	2016-06-07	130.667	143	139	140
Blanks	P17.A1	2015-08-06		129	128	130			Blanks	P17.A1	2015-09-24		137	133	136			Blanks	P17.A1	2016-06-08		115	124	118
Blanks	P17.B1	2015-08-06		130	124	135			Blanks	P17.B1	2015-09-24		113	130	130			Blanks	P17.B1	2016-06-08		114	121	125
Blanks	P17.C1	2015-08-06		125	124	126			Blanks	P17.C1	2015-09-24		117	126	139			Blanks	P17.C1	2016-06-08		112	117	130
Blanks	P17.A2	2015-08-06		136	125	126			Blanks	P17.A2	2015-09-24		134	141	128			Blanks	P17.A2	2016-06-08		117	128	135
Timecourse	P16.A1	2015-08-06	128.167	191	182	204	85.315		Timecourse	P16.A1	2015-09-24	130.333	1025	956	1021	1060.13		Timecourse	P16.A1	2016-06-08	121.333	133	111	114	-0.8475
Timecourse	P16.B1	2015-08-06	128.167	212	200	178			Timecourse	P16.B1	2015-09-24	130.333	1117	1059	1126			Timecourse	P16.B1	2016-06-08	121.333	118	104	124
Timecourse	P16.C1	2015-08-06	128.167	222	231	223			Timecourse	P16.C1	2015-09-24	130.333	1064	1030	1085			Timecourse	P16.C1	2016-06-08	121.333	128	116	124
Timecourse	P16.A2	2015-08-06	128.167	190	208	203			Timecourse	P16.A2	2015-09-24	130.333	1141	1074	1124			Timecourse	P16.A2	2016-06-08	121.333	112	135	128
Blanks	P17.A1	2015-08-07		133	152	147			Blanks	P17.A1	2015-09-25		120	129	112			Blanks	P17.A1	2016-06-09		133	111	114
Blanks	P17.B1	2015-08-07		137	138	153			Blanks	P17.B1	2015-09-25		125	123	125			Blanks	P17.B1	2016-06-09		118	104	124
Blanks	P17.C1	2015-08-07		147	148	154			Blanks	P17.C1	2015-09-25		135	135	137			Blanks	P17.C1	2016-06-09		128	116	124
Blanks	P17.A2	2015-08-07		155	154	143			Blanks	P17.A2	2015-09-25		123	136	121			Blanks	P17.A2	2016-06-09		112	135	128
Timecourse	P16.A1	2015-08-07	146.75	318	303	256	159.33		Timecourse	P16.A1	2015-09-25	126.75	880	818	889	878.104		Timecourse	P16.A1	2016-06-09	120.583	150	153	161	25.8958
Timecourse	P16.B1	2015-08-07	146.75	282	312	269			Timecourse	P16.B1	2015-09-25	126.75	943	935	974			Timecourse	P16.B1	2016-06-09	120.583	146	117	141
Timecourse	P16.C1	2015-08-07	146.75	288	277	280			Timecourse	P16.C1	2015-09-25	126.75	916	904	931			Timecourse	P16.C1	2016-06-09	120.583	156	150	144
Timecourse	P16.A2	2015-08-07	146.75	298	274	296			Timecourse	P16.A2	2015-09-25	126.75	892	848	916			Timecourse	P16.A2	2016-06-09	120.583	128	142	134
Blanks	P17.A1	2015-08-08		126	135	124			Blanks	P17.A1	2015-09-26		116	111	109			Blanks	P17.A1	2016-06-10		126	111	107
Blanks	P17.B1	2015-08-08		135	126	134			Blanks	P17.B1	2015-09-26		110	109	115			Blanks	P17.B1	2016-06-10		111	108	121
Blanks	P17.C1	2015-08-08		140	127	141			Blanks	P17.C1	2015-09-26		115	114	119			Blanks	P17.C1	2016-06-10		113	134	131
Blanks	P17.A2	2015-08-08		137	118	127			Blanks	P17.A2	2015-09-26		118	115	107			Blanks	P17.A2	2016-06-10		114	125	132
Timecourse	P16.A1	2015-08-08	130.833	530	511	611	781.583		Timecourse	P16.A1	2015-09-26	113.167	877	826	865	750.226		Timecourse	P16.A1	2016-06-10	119.417	175	205	178	42.6575
Timecourse	P16.B1	2015-08-08	130.833	1255	1224	1174			Timecourse	P16.B1	2015-09-26	113.167	800	747	763			Timecourse	P16.B1	2016-06-10	119.417	156	172	145
Timecourse	P16.C1	2015-08-08	130.833	798	807	766			Timecourse	P16.C1	2015-09-26	113.167	736	690	748			Timecourse	P16.C1	2016-06-10	119.417	138	159	158
Timecourse	P16.A2	2015-08-08	130.833	665	778	751			Timecourse	P16.A2	2015-09-26	113.167	778	725	770			Timecourse	P16.A2	2016-06-10	119.417	125	138	137
Blanks	P17.A1	2015-08-09		141	129	127			Blanks	P17.A1	2015-09-28		144	142	149			Blanks	P17.A1	2016-06-11		124	146	139
Blanks	P17.B1	2015-08-09		128	121	128			Blanks	P17.B1	2015-09-28		138	135	145			Blanks	P17.B1	2016-06-11		133	147	142
Blanks	P17.C1	2015-08-09		133	130	134			Blanks	P17.C1	2015-09-28		144	128	132			Blanks	P17.C1	2016-06-11		140	128	130
Blanks	P17.A2	2015-08-09		118	129	132			Blanks	P17.A2	2015-09-28		146	136	134			Blanks	P17.A2	2016-06-11		127	126	134
Timecourse	P16.A1	2015-08-09	130.833	545	564	586	824.053		Timecourse	P16.A1	2015-09-28	139.417	643	603	647	550.122		Timecourse	P16.A1	2016-06-11	134.667	181	207	226	135.788
Timecourse	P16.B1	2015-08-09	130.833	1056	1050	1063			Timecourse	P16.B1	2015-09-28	139.417	624	633	686			Timecourse	P16.B1	2016-06-11	134.667	236	278	302
Timecourse	P16.C1	2015-08-09	130.833	1030	1033	1048			Timecourse	P16.C1	2015-09-28	139.417	591	489	570			Timecourse	P16.C1	2016-06-11	134.667	240	249	260
Timecourse	P16.A2	2015-08-09	130.833	763	774	809			Timecourse	P16.A2	2015-09-28	139.417	688	633	708			Timecourse	P16.A2	2016-06-11	134.667	321	288	270
Blanks	P17.A1	2015-08-10		112	113	116			Blanks	P17.A1	2015-09-29		140	126	144			Blanks	P17.A1	2016-06-13		115	123	114
Blanks	P17.B1	2015-08-10		107	106	109			Blanks	P17.B1	2015-09-29		127	124	112			Blanks	P17.B1	2016-06-13		111	115	126
Blanks	P17.C1	2015-08-10		111	104	115			Blanks	P17.C1	2015-09-29		137	121	129			Blanks	P17.C1	2016-06-13		110	113	122
Blanks	P17.A2	2015-08-10		114	106	105			Blanks	P17.A2	2015-09-29		130	136	131			Blanks	P17.A2	2016-06-13		122	116	110
Timecourse	P16.A1	2015-08-10	130.833	1173	1198	1338	1332.65		Timecourse	P16.A1	2015-09-29	129.75	526	587	586	554.924		Timecourse	P16.A1	2016-06-13	116.417	621	632	648	714.254
Timecourse	P16.B1	2015-08-10	130.833	1346	1367	1353			Timecourse	P16.B1	2015-09-29	129.75	670	685	658			Timecourse	P16.B1	2016-06-13	116.417	881	874	804
Timecourse	P16.C1	2015-08-10	130.833	1252	1217	1250			Timecourse	P16.C1	2015-09-29	129.75	583	503	586			Timecourse	P16.C1	2016-06-13	116.417	894	864	898
Timecourse	P16.A2	2015-08-10	130.833	1406	1398	1424			Timecourse	P16.A2	2015-09-29	129.75	702	673	691			Timecourse	P16.A2	2016-06-13	116.417	690	575	601
Blanks	P17.A1	2015-08-11		113	105	110			Blanks	P17.A1	2015-09-30		134	135	143			Blanks	P17.A1	2016-06-14		122	104	111
Blanks	P17.B1	2015-08-11		119	106	115			Blanks	P17.B1	2015-09-30		145	132	147			Blanks	P17.B1	2016-06-14		107	108	117
Blanks	P17.C1	2015-08-11		103	110	116			Blanks	P17.C1	2015-09-30		144	143	132			Blanks	P17.C1	2016-06-14		112	110	117
Blanks	P17.A2	2015-08-11		108	106	121			Blanks	P17.A2	2015-09-30		136	121	132			Blanks	P17.A2	2016-06-14		118	120	116
Timecourse	P16.A1	2015-08-11	111	1113	1110	1121	933.662		Timecourse	P16.A1	2015-09-30	137	428	432	474	350.3		Timecourse	P16.A1	2016-06-14	113.5	811	827	840	754.557
Timecourse	P16.B1	2015-08-11	111	1036	940	897			Timecourse	P16.B1	2015-09-30	137	429	448	450			Timecourse	P16.B1	2016-06-14	113.5	822	802	777
Timecourse	P16.C1	2015-08-11	111	857	826	870			Timecourse	P16.C1	2015-09-30	137	485	447	494			Timecourse	P16.C1	2016-06-14	113.5	818	789	812
Timecourse	P16.A2	2015-08-11	111	821	822	834			Timecourse	P16.A2	2015-09-30	137	473	353	451			Timecourse	P16.A2	2016-06-14	113.5	758	635	684
Blanks	P17.A1	2015-08-12		151	150	157			Blanks	P17.A1	2015-10-02		134	145	139			Blanks	P17.A1	2016-06-15		131	139	136
Blanks	P17.B1	2015-08-12		135	142	152			Blanks	P17.B1	2015-10-02		145	146	131			Blanks	P17.B1	2016-06-15		137	129	132
Blanks	P17.C1	2015-08-12		146	150	146			Blanks	P17.C1	2015-10-02		136	147	134			Blanks	P17.C1	2016-06-15		135	129	132
Blanks	P17.A2	2015-08-12		134	130	145			Blanks	P17.A2	2015-10-02		148	142	139			Blanks	P17.A2	2016-06-15		126	124	126
Timecourse	P16.A1	2015-08-12	144.833	542	480	538	447.763		Timecourse	P16.A1	2015-10-02	140.5	350	345	351	265.456		Timecourse	P16.A1	2016-06-15	131.333	771	763	745	678.942
Timecourse	P16.B1	2015-08-12	144.833	559	474	564			Timecourse	P16.B1	2015-10-02	140.5	367	349	374			Timecourse	P16.B1	2016-06-15	131.333	781	766	773
Timecourse	P16.C1	2015-08-12	144.833	601	560	595			Timecourse	P16.C1	2015-10-02	140.5	396	374	415			Timecourse	P16.C1	2016-06-15	131.333	734	711	741
Timecourse	P16.A2	2015-08-12	144.833	532	494	554			Timecourse	P16.A2	2015-10-02	140.5	402	378	404			Timecourse	P16.A2	2016-06-15	131.333	680	654	667
Blanks	P17.A1	2015-08-14		138	126	146			Blanks	P17.A1	2015-10-05		149	130	148			Blanks	P17.A1	2016-06-16		115	125	132
Blanks	P17.B1	2015-08-14		145	131	151			Blanks	P17.B1	2015-10-05		142	138	136			Blanks	P17.B1	2016-06-16		124	110	116
Blanks	P17.C1	2015-08-14		129	112	144			Blanks	P17.C1	2015-10-05		144	120	146			Blanks	P17.C1	2016-06-16		125	117	120
Blanks	P17.A2	2015-08-14		150	157	143			Blanks	P17.A2	2015-10-05		138	136	135			Blanks	P17.A2	2016-06-16		121	116	127
Timecourse	P16.A1	2015-08-14	139.333	514	487	504	459.063		Timecourse	P16.A1	2015-10-05	138.5	252	277	273	180.8		Timecourse	P16.A1	2016-06-16	120.667	734	709	707	659.637
Timecourse	P16.B1	2015-08-14	139.333	539	522	558			Timecourse	P16.B1	2015-10-05	138.5	328	251	330			Timecourse	P16.B1	2016-06-16	120.667	731	719	731
Timecourse	P16.C1	2015-08-14	139.333	595	532	590			Timecourse	P16.C1	2015-10-05	138.5	338	313	341			Timecourse	P16.C1	2016-06-16	120.667	721	703	732
Timecourse	P16.A2	2015-08-14	139.333	567	539	600			Timecourse	P16.A2	2015-10-05	138.5	330	269	280			Timecourse	P16.A2	2016-06-16	120.667	677	638	651
Blanks	P17.A1	2015-08-15		153	143	113			Blanks	P17.A1	2015-10-07		127	115	121			Blanks	P17.A1	2016-06-17		115	124	112
Blanks	P17.B1	2015-08-15		133	133	122			Blanks	P17.B1	2015-10-07		126	118	135			Blanks	P17.B1	2016-06-17		109	112	106
Blanks	P17.C1	2015-08-15		134	111	128			Blanks	P17.C1	2015-10-07		131	139	140			Blanks	P17.C1	2016-06-17		111	104	129
Blanks	P17.A2	2015-08-15		144	127	113			Blanks	P17.A2	2015-10-07		128	122	130			Blanks	P17.A2	2016-06-17		114	111	122
Timecourse	P16.A1	2015-08-15	129.5	509	471	488	411.791		Timecourse	P16.A1	2015-10-07	127.667	224	214	204	111.964		Timecourse	P16.A1	2016-06-17	114.083	710	703	710	627.15
Timecourse	P16.B1	2015-08-15	129.5	494	440	528			Timecourse	P16.B1	2015-10-07	127.667	235	218	234			Timecourse	P16.B1	2016-06-17	114.083	705	685	683
Timecourse	P16.C1	2015-08-15	129.5	496	446	513			Timecourse	P16.C1	2015-10-07	127.667	240	225	250			Timecourse	P16.C1	2016-06-17	114.083	629	630	651
Timecourse	P16.A2	2015-08-15	129.5	532	475	535			Timecourse	P16.A2	2015-10-07	127.667	233	214	230			Timecourse	P16.A2	2016-06-17	114.083	668	624	631
Blanks	P17.A1	2015-08-17		137	114	141			Blanks	P17.A1	2015-10-08		116	118	127			Blanks	P17.A1	2016-06-20		144	121	134
Blanks	P17.B1	2015-08-17		144	137	142			Blanks	P17.B1	2015-10-08		121	115	131			Blanks	P17.B1	2016-06-20		139	131	138
Blanks	P17.C1	2015-08-17		153	142	156			Blanks	P17.C1	2015-10-08		131	125	117			Blanks	P17.C1	2016-06-20		129	132	130
Blanks	P17.A2	2015-08-17		168	118	132			Blanks	P17.A2	2015-10-08		128	132	131			Blanks	P17.A2	2016-06-20		128	136	140
Timecourse	P16.A1	2015-08-17	140.333	419	366	431	331.09		Timecourse	P16.A1	2015-10-08	127.667	275	261	288	165.357		Timecourse	P16.A1	2016-06-20	133.5	461	424	457	326.476
Timecourse	P16.B1	2015-08-17	140.333	431	402	447			Timecourse	P16.B1	2015-10-08	127.667	246	242	272			Timecourse	P16.B1	2016-06-20	133.5	396	394	418
Timecourse	P16.C1	2015-08-17	140.333	468	406	469			Timecourse	P16.C1	2015-10-08	127.667	291	285	298			Timecourse	P16.C1	2016-06-20	133.5	416	394	428
Timecourse	P16.A2	2015-08-17	140.333	463	427	471			Timecourse	P16.A2	2015-10-08	127.667	274	278	278			Timecourse	P16.A2	2016-06-20	133.5	435	420	426
Blanks	P17.A1	2015-08-18		110	117	127			Blanks	P17.A1	2015-10-09		129	147	152			Blanks	P17.A1	2016-06-22		120	115	119
Blanks	P17.B1	2015-08-18		120	118	121			Blanks	P17.B1	2015-10-09		144	143	138			Blanks	P17.B1	2016-06-22		117	126	132
Blanks	P17.C1	2015-08-18		132	130	142			Blanks	P17.C1	2015-10-09		139	141	140			Blanks	P17.C1	2016-06-22		118	122	125
Blanks	P17.A2	2015-08-18		125	147	152			Blanks	P17.A2	2015-10-09		139	138	140			Blanks	P17.A2	2016-06-22		127	115	132
Timecourse	P16.A1	2015-08-18	128.417	319	289	318	201.328		Timecourse	P16.A1	2015-10-09	140.833	280	273	290	153.774		Timecourse	P16.A1	2016-06-22	122.333	434	401	418	315.364
Timecourse	P16.B1	2015-08-18	128.417	294	286	315			Timecourse	P16.B1	2015-10-09	140.833	279	266	285			Timecourse	P16.B1	2016-06-22	122.333	400	378	410
Timecourse	P16.C1	2015-08-18	128.417	323	311	305			Timecourse	P16.C1	2015-10-09	140.833	282	262	286			Timecourse	P16.C1	2016-06-22	122.333	414	387	410
Timecourse	P16.A2	2015-08-18	128.417	320	295	304			Timecourse	P16.A2	2015-10-09	140.833	298	250	272			Timecourse	P16.A2	2016-06-22	122.333	376	385	404
Blanks	P17.A1	2015-08-19		125	128	111			Blanks	P17.A1	2015-10-11		127	103	130			Blanks	P17.A1	2016-06-24		129	126	143
Blanks	P17.B1	2015-08-19		127	132	123			Blanks	P17.B1	2015-10-11		123	134	119			Blanks	P17.B1	2016-06-24		124	132	131
Blanks	P17.C1	2015-08-19		128	114	132			Blanks	P17.C1	2015-10-11		116	115	112			Blanks	P17.C1	2016-06-24		135	132	130
Blanks	P17.A2	2015-08-19		123	110	130			Blanks	P17.A2	2015-10-11		131	131	132			Blanks	P17.A2	2016-06-24		132	141	129
Timecourse	P16.A1	2015-08-19	123.583	360	300	346	240.502		Timecourse	P16.A1	2015-10-11	122.75	227	220	251	146.147		Timecourse	P16.A1	2016-06-24	132	388	338	369	283.159
Timecourse	P16.B1	2015-08-19	123.583	335	322	363			Timecourse	P16.B1	2015-10-11	122.75	269	245	256			Timecourse	P16.B1	2016-06-24	132	377	366	360
Timecourse	P16.C1	2015-08-19	123.583	342	304	356			Timecourse	P16.C1	2015-10-11	122.75	262	255	270			Timecourse	P16.C1	2016-06-24	132	382	395	434
Timecourse	P16.A2	2015-08-19	123.583	354	315	340			Timecourse	P16.A2	2015-10-11	122.75	260	258	252			Timecourse	P16.A2	2016-06-24	132	388	385	409
Blanks	P17.A1	2015-08-21		128	135	149			Blanks	P17.A1	2015-10-12		118	137	133			Blanks	P17.A1	2016-06-27		125	132	131
Blanks	P17.B1	2015-08-21		138	134	136			Blanks	P17.B1	2015-10-12		135	124	133			Blanks	P17.B1	2016-06-27		144	133	130
Blanks	P17.C1	2015-08-21		141	140	137			Blanks	P17.C1	2015-10-12		145	134	132			Blanks	P17.C1	2016-06-27		124	122	139
Blanks	P17.A2	2015-08-21		143	136	133			Blanks	P17.A2	2015-10-12		131	130	127			Blanks	P17.A2	2016-06-27		121	119	121
Timecourse	P16.A1	2015-08-21	137.5	342	311	337	197.279		Timecourse	P16.A1	2015-10-12	122.75	287	284	218	122.228		Timecourse	P16.A1	2016-06-27	128.417	496	458	460	334.48
Timecourse	P16.B1	2015-08-21	137.5	288	264	302			Timecourse	P16.B1	2015-10-12	122.75	211	223	193			Timecourse	P16.B1	2016-06-27	128.417	395	397	395
Timecourse	P16.C1	2015-08-21	137.5	327	315	342			Timecourse	P16.C1	2015-10-12	122.75	241	209	195			Timecourse	P16.C1	2016-06-27	128.417	447	416	410
Timecourse	P16.A2	2015-08-21	137.5	282	313	322			Timecourse	P16.A2	2015-10-12	122.75	237	245	228			Timecourse	P16.A2	2016-06-27	128.417	441	383	395
Blanks	P17.A1	2015-08-24		134	130	142			Blanks	P17.A1	2015-10-14		136	117	125			Blanks	P17.A1	2016-06-29		126	120	132
Blanks	P17.B1	2015-08-24		143	133	151			Blanks	P17.B1	2015-10-14		122	107	119			Blanks	P17.B1	2016-06-29		131	117	126
Blanks	P17.C1	2015-08-24		145	150	141			Blanks	P17.C1	2015-10-14		128	122	110			Blanks	P17.C1	2016-06-29		130	134	129
Blanks	P17.A2	2015-08-24		142	146	151			Blanks	P17.A2	2015-10-14		106	123	121			Blanks	P17.A2	2016-06-29		123	120	129
Timecourse	P16.A1	2015-08-24	142.333	314	272	330	165.451		Timecourse	P16.A1	2015-10-14	119.667	240	208	235	153.115		Timecourse	P16.A1	2016-06-29	126.417	329	300	334	236.264
Timecourse	P16.B1	2015-08-24	142.333	274	283	297			Timecourse	P16.B1	2015-10-14	119.667	234	271	264			Timecourse	P16.B1	2016-06-29	126.417	354	328	316
Timecourse	P16.C1	2015-08-24	142.333	308	285	277			Timecourse	P16.C1	2015-10-14	119.667	277	267	264			Timecourse	P16.C1	2016-06-29	126.417	370	367	342
Timecourse	P16.A2	2015-08-24	142.333	281	245	299			Timecourse	P16.A2	2015-10-14	119.667	266	261	275			Timecourse	P16.A2	2016-06-29	126.417	343	309	334
Blanks	P17.A1	2015-08-26		128	129	140			Blanks	P17.A1	2015-10-16		147	133	136			Blanks	P17.A1	2016-07-01		117	125	122
Blanks	P17.B1	2015-08-26		122	125	115			Blanks	P17.B1	2015-10-16		139	137	126			Blanks	P17.B1	2016-07-01		126	132	121
Blanks	P17.C1	2015-08-26		135	128	131			Blanks	P17.C1	2015-10-16		142	124	134			Blanks	P17.C1	2016-07-01		131	126	129
Blanks	P17.A2	2015-08-26		138	145	141			Blanks	P17.A2	2015-10-16		139	140	129			Blanks	P17.A2	2016-07-01		136	138	126
Timecourse	P16.A1	2015-08-26	131.467	275	235	264	141.005		Timecourse	P16.A1	2015-10-16	135.5	242	231	261	141.909		Timecourse	P16.A1	2016-07-01	127.417	347	329	333	227.883
Timecourse	P16.B1	2015-08-26	131.467	261	250	266			Timecourse	P16.B1	2015-10-16	135.5	266	253	243			Timecourse	P16.B1	2016-07-01	127.417	328	326	352
Timecourse	P16.C1	2015-08-26	131.467	260	251	257			Timecourse	P16.C1	2015-10-16	135.5	260	272	281			Timecourse	P16.C1	2016-07-01	127.417	321	277	331
Timecourse	P16.A2	2015-08-26	131.467	260	244	252			Timecourse	P16.A2	2015-10-16	135.5	290	253	281			Timecourse	P16.A2	2016-07-01	127.417	346	327	332
Blanks	P17.A1	2015-08-27		114	110	109			Blanks	P17.A1	2015-10-17		140	135	134			Blanks	P17.A1	2016-07-04		125	135	132
Blanks	P17.B1	2015-08-27		122	112	120			Blanks	P17.B1	2015-10-17		141	140	129			Blanks	P17.B1	2016-07-04		125	124	131
Blanks	P17.C1	2015-08-27		113	118	125			Blanks	P17.C1	2015-10-17		126	127	130			Blanks	P17.C1	2016-07-04		136	150	126
Blanks	P17.A2	2015-08-27		123	118	120			Blanks	P17.A2	2015-10-17		130	125	127			Blanks	P17.A2	2016-07-04		133	116	121
Timecourse	P16.A1	2015-08-27	117	272	248	262	154.998		Timecourse	P16.A1	2015-10-17	132	233	241	240	131.645		Timecourse	P16.A1	2016-07-04	129.5	341	340	322	226.942
Timecourse	P16.B1	2015-08-27	117	252	237	272			Timecourse	P16.B1	2015-10-17	132	266	265	240			Timecourse	P16.B1	2016-07-04	129.5	311	331	307
Timecourse	P16.C1	2015-08-27	117	267	261	256			Timecourse	P16.C1	2015-10-17	132	260	251	247			Timecourse	P16.C1	2016-07-04	129.5	303	330	339
Timecourse	P16.A2	2015-08-27	117	254	208	261			Timecourse	P16.A2	2015-10-17	132	247	261	231			Timecourse	P16.A2	2016-07-04	129.5	336	364	340
Blanks	P17.A1	2015-08-28		145	131	131			Blanks	P17.A1	2015-10-19		128	121	138			Blanks	P17.A1	2016-07-06		128	129	137
Blanks	P17.B1	2015-08-28		132	142	141			Blanks	P17.B1	2015-10-19		145	134	132			Blanks	P17.B1	2016-07-06		138	128	132
Blanks	P17.C1	2015-08-28		140	136	138			Blanks	P17.C1	2015-10-19		143	142	142			Blanks	P17.C1	2016-07-06		142	133	122
Blanks	P17.A2	2015-08-28		144	126	140			Blanks	P17.A2	2015-10-19		143	134	146			Blanks	P17.A2	2016-07-06		121	120	131
Timecourse	P16.A1	2015-08-28	137.167	314	292	264	149.631		Timecourse	P16.A1	2015-10-19	137.333	247	180	234	116.202		Timecourse	P16.A1	2016-07-06	130.083	265	272	272	145.393
Timecourse	P16.B1	2015-08-28	137.167	269	253	247			Timecourse	P16.B1	2015-10-19	137.333	262	255	233			Timecourse	P16.B1	2016-07-06	130.083	237	256	249
Timecourse	P16.C1	2015-08-28	137.167	291	276	247			Timecourse	P16.C1	2015-10-19	137.333	250	256	237			Timecourse	P16.C1	2016-07-06	130.083	251	280	256
Timecourse	P16.A2	2015-08-28	137.167	282	258	242			Timecourse	P16.A2	2015-10-19	137.333	249	234	245			Timecourse	P16.A2	2016-07-06	130.083	271	241	255
Blanks	P17.A1	2015-08-30		125	142	135			Blanks	P17.A1	2015-10-20		127	131	139			Blanks	P17.A1	2016-07-08		107	105	112
Blanks	P17.B1	2015-08-30		134	129	132			Blanks	P17.B1	2015-10-20		122	144	145			Blanks	P17.B1	2016-07-08		111	102	109
Blanks	P17.C1	2015-08-30		140	134	125			Blanks	P17.C1	2015-10-20		135	126	141			Blanks	P17.C1	2016-07-08		110	118	121
Blanks	P17.A2	2015-08-30		126	127	140			Blanks	P17.A2	2015-10-20		143	142	140			Blanks	P17.A2	2016-07-08		114	116	107
Timecourse	P16.A1	2015-08-30	132.417	278	243	233	136.071		Timecourse	P16.A1	2015-10-20	136.25	220	160	210	97.18		Timecourse	P16.A1	2016-07-08	111	289	273	259	168.276
Timecourse	P16.B1	2015-08-30	132.417	246	250	245			Timecourse	P16.B1	2015-10-20	136.25	226	200	245			Timecourse	P16.B1	2016-07-08	111	246	242	278
Timecourse	P16.C1	2015-08-30	132.417	276	260	250			Timecourse	P16.C1	2015-10-20	136.25	237	238	239			Timecourse	P16.C1	2016-07-08	111	249	248	265
Timecourse	P16.A2	2015-08-30	132.417	260	244	249			Timecourse	P16.A2	2015-10-20	136.25	230	224	238			Timecourse	P16.A2	2016-07-08	111	254	276	240
Blanks	P17.A1	2015-08-31		128	129	145			Blanks	P17.A1	2015-10-21		130	142	133			Blanks	P17.A1	2016-07-11		121	112	120
Blanks	P17.B1	2015-08-31		142	138	146			Blanks	P17.B1	2015-10-21		144	140	132			Blanks	P17.B1	2016-07-11		126	112	116
Blanks	P17.C1	2015-08-31		124	133	143			Blanks	P17.C1	2015-10-21		145	135	148			Blanks	P17.C1	2016-07-11		131	121	126
Blanks	P17.A2	2015-08-31		131	133	136			Blanks	P17.A2	2015-10-21		146	132	144			Blanks	P17.A2	2016-07-11		136	124	131
Timecourse	P16.A1	2015-08-31	135.667	271	255	261	139.743		Timecourse	P16.A1	2015-10-21	139.25	277	217	300	190.687		Timecourse	P16.A1	2016-07-11	123	273	265	252	154.998
Timecourse	P16.B1	2015-08-31	135.667	258	254	266			Timecourse	P16.B1	2015-10-21	139.25	318	265	341			Timecourse	P16.B1	2016-07-11	123	229	268	272
Timecourse	P16.C1	2015-08-31	135.667	262	242	274			Timecourse	P16.C1	2015-10-21	139.25	323	340	362			Timecourse	P16.C1	2016-07-11	123	260	233	255
Timecourse	P16.A2	2015-08-31	135.667	263	242	264			Timecourse	P16.A2	2015-10-21	139.25	348	311	294			Timecourse	P16.A2	2016-07-11	123	273	278	264
Blanks	P17.A1	2015-09-02		134	136	144			Blanks	P17.A1	2015-10-23		140	142	129			Blanks	P17.A1	2016-07-13		144	132	127
Blanks	P17.B1	2015-09-02		130	130	145			Blanks	P17.B1	2015-10-23		132	136	137			Blanks	P17.B1	2016-07-13		129	129	130
Blanks	P17.C1	2015-09-02		134	131	146			Blanks	P17.C1	2015-10-23		125	137	132			Blanks	P17.C1	2016-07-13		115	120	121
Blanks	P17.A2	2015-09-02		131	136	127			Blanks	P17.A2	2015-10-23		141	137	130			Blanks	P17.A2	2016-07-13		126	119	130
Timecourse	P16.A1	2015-09-02	135.333	257	235	237	124.394		Timecourse	P16.A1	2015-10-23	134.833	311	251	312	205.189		Timecourse	P16.A1	2016-07-13	126.833	279	271	288	164.98
Timecourse	P16.B1	2015-09-02	135.333	244	236	245			Timecourse	P16.B1	2015-10-23	134.833	332	313	329			Timecourse	P16.B1	2016-07-13	126.833	260	270	252
Timecourse	P16.C1	2015-09-02	135.333	255	235	257			Timecourse	P16.C1	2015-10-23	134.833	358	318	344			Timecourse	P16.C1	2016-07-13	126.833	271	262	287
Timecourse	P16.A2	2015-09-02	135.333	260	241	243			Timecourse	P16.A2	2015-10-23	134.833	329	318	282			Timecourse	P16.A2	2016-07-13	126.833	289	271	274
Blanks	P17.A1	2015-09-04		123	134	144			Blanks	P17.A1	2015-10-26		146	139	136			Blanks	P17.A1	2016-07-15		130	121	127
Blanks	P17.B1	2015-09-04		140	119	135			Blanks	P17.B1	2015-10-26		133	129	143			Blanks	P17.B1	2016-07-15		120	115	126
Blanks	P17.C1	2015-09-04		134	137	145			Blanks	P17.C1	2015-10-26		146	132	136			Blanks	P17.C1	2016-07-15		126	130	117
Blanks	P17.A2	2015-09-04		125	133	124			Blanks	P17.A2	2015-10-26		148	142	142			Blanks	P17.A2	2016-07-15		117	126	130
Timecourse	P16.A1	2015-09-04	132.75	262	234	246	126.654		Timecourse	P16.A1	2015-10-26	139.333	336	270	291	202.458		Timecourse	P16.A1	2016-07-15	123.75	243	244	239	138.707
Timecourse	P16.B1	2015-09-04	132.75	234	238	248			Timecourse	P16.B1	2015-10-26	139.333	334	329	341			Timecourse	P16.B1	2016-07-15	123.75	237	226	246
Timecourse	P16.C1	2015-09-04	132.75	247	248	250			Timecourse	P16.C1	2015-10-26	139.333	330	264	314			Timecourse	P16.C1	2016-07-15	123.75	244	230	248
Timecourse	P16.A2	2015-09-04	132.75	234	246	251			Timecourse	P16.A2	2015-10-26	139.333	313	361	339			Timecourse	P16.A2	2016-07-15	123.75	261	275	265
Blanks	P17.A1	2015-09-05		116	110	102			Blanks	P17.A1	2015-10-28		134	130	140			Blanks	P17.A1	2016-07-18		123	121	126
Blanks	P17.B1	2015-09-05		122	111	123			Blanks	P17.B1	2015-10-28		142	128	145			Blanks	P17.B1	2016-07-18		131	122	127
Blanks	P17.C1	2015-09-05		115	116	122			Blanks	P17.C1	2015-10-28		136	144	142			Blanks	P17.C1	2016-07-18		120	123	126
Blanks	P17.A2	2015-09-05		118	122	113			Blanks	P17.A2	2015-10-28		132	129	126			Blanks	P17.A2	2016-07-18		119	121	127
Timecourse	P16.A1	2015-09-05	115.833	251	240	241	134.188		Timecourse	P16.A1	2015-10-28	135.667	243	191	225	115.542		Timecourse	P16.A1	2016-07-18	123.833	308	301	290	169.5
Timecourse	P16.B1	2015-09-05	115.833	224	220	237			Timecourse	P16.B1	2015-10-28	135.667	260	220	255			Timecourse	P16.B1	2016-07-18	123.833	252	261	270
Timecourse	P16.C1	2015-09-05	115.833	242	210	245			Timecourse	P16.C1	2015-10-28	135.667	244	236	242			Timecourse	P16.C1	2016-07-18	123.833	235	241	302
Timecourse	P16.A2	2015-09-05	115.833	243	224	238			Timecourse	P16.A2	2015-10-28	135.667	250	238	251			Timecourse	P16.A2	2016-07-18	123.833	293	253	280
Blanks	P17.A1	2015-09-07		132	126	139			Blanks	P17.A1	2015-10-29		131	123	126			Blanks	P17.A1	2016-07-20		120	126	123
Blanks	P17.B1	2015-09-07		137	128	142			Blanks	P17.B1	2015-10-29		142	146	139			Blanks	P17.B1	2016-07-20		129	121	119
Blanks	P17.C1	2015-09-07		124	132	135			Blanks	P17.C1	2015-10-29		124	132	142			Blanks	P17.C1	2016-07-20		123	127	120
Blanks	P17.A2	2015-09-07		128	134	130			Blanks	P17.A2	2015-10-29		142	136	126			Blanks	P17.A2	2016-07-20		119	121	122
Timecourse	P16.A1	2015-09-07	132.25	262	256	246	123.358		Timecourse	P16.A1	2015-10-29	134.083	276	232	230	131.551		Timecourse	P16.A1	2016-07-20	122.5	322	312	297	162.908
Timecourse	P16.B1	2015-09-07	132.25	220	232	248			Timecourse	P16.B1	2015-10-29	134.083	264	234	260			Timecourse	P16.B1	2016-07-20	122.5	234	245	255
Timecourse	P16.C1	2015-09-07	132.25	215	236	259			Timecourse	P16.C1	2015-10-29	134.083	249	246	284			Timecourse	P16.C1	2016-07-20	122.5	248	235	260
Timecourse	P16.A2	2015-09-07	132.25	230	242	251			Timecourse	P16.A2	2015-10-29	134.083	251	219	261			Timecourse	P16.A2	2016-07-20	122.5	262	273	257
Blanks	P17.A1	2015-09-08		113	104	109			Blanks	P17.A1	2015-10-30		136	132	143			Blanks	P17.A1	2016-07-22		136	123	127
Blanks	P17.B1	2015-09-08		108	94	125			Blanks	P17.B1	2015-10-30		140	126	129			Blanks	P17.B1	2016-07-22		129	130	126
Blanks	P17.C1	2015-09-08		109	107	127			Blanks	P17.C1	2015-10-30		143	146	139			Blanks	P17.C1	2016-07-22		131	125	127
Blanks	P17.A2	2015-09-08		115	116	117			Blanks	P17.A2	2015-10-30		141	132	129			Blanks	P17.A2	2016-07-22		140	126	126
Timecourse	P16.A1	2015-09-08	112	237	237	231	134.847		Timecourse	P16.A1	2015-10-30	136.333	302	262	278	156.976		Timecourse	P16.A1	2016-07-22	128.833	292	267	272	171.383
Timecourse	P16.B1	2015-09-08	112	214	223	237			Timecourse	P16.B1	2015-10-30	136.333	283	256	281			Timecourse	P16.B1	2016-07-22	128.833	288	272	268
Timecourse	P16.C1	2015-09-08	112	227	221	248			Timecourse	P16.C1	2015-10-30	136.333	302	257	288			Timecourse	P16.C1	2016-07-22	128.833	265	300	291
Timecourse	P16.A2	2015-09-08	112	228	228	245			Timecourse	P16.A2	2015-10-30	136.333	271	277	246			Timecourse	P16.A2	2016-07-22	128.833	288	282	281
Blanks	P17.A1	2015-09-09		125	134	145			Blanks	P17.A1	2015-11-01		136	130	141			Blanks	P17.A1	2016-07-23		131	121	127
Blanks	P17.B1	2015-09-09		141	132	135			Blanks	P17.B1	2015-11-01		128	129	126			Blanks	P17.B1	2016-07-23		126	124	129
Blanks	P17.C1	2015-09-09		144	134	137			Blanks	P17.C1	2015-11-01		131	132	140			Blanks	P17.C1	2016-07-23		130	130	126
Blanks	P17.A2	2015-09-09		136	139	130			Blanks	P17.A2	2015-11-01		127	131	142			Blanks	P17.A2	2016-07-23		128	126	130
Timecourse	P16.A1	2015-09-09	136	247	227	241	99.6283		Timecourse	P16.A1	2015-11-01	132.75	300	257	261	165.262		Timecourse	P16.A1	2016-07-23	127.333	271	258	281	165.451
Timecourse	P16.B1	2015-09-09	136	210	193	235			Timecourse	P16.B1	2015-11-01	132.75	289	245	275			Timecourse	P16.B1	2016-07-23	127.333	280	262	268
Timecourse	P16.C1	2015-09-09	136	213	231	230			Timecourse	P16.C1	2015-11-01	132.75	301	280	311			Timecourse	P16.C1	2016-07-23	127.333	271	278	281
Timecourse	P16.A2	2015-09-09	136	220	214	229			Timecourse	P16.A2	2015-11-01	132.75	297	261	271			Timecourse	P16.A2	2016-07-23	127.333	276	280	279
Blanks	P17.A1	2015-09-11		137	131	114			Blanks	P17.A1	2015-11-02		130	128	125
Blanks	P17.B1	2015-09-11		131	135	144			Blanks	P17.B1	2015-11-02		135	130	137
Blanks	P17.C1	2015-09-11		132	125	143			Blanks	P17.C1	2015-11-02		144	132	145
Blanks	P17.A2	2015-09-11		133	139	111			Blanks	P17.A2	2015-11-02		144	136	132
Timecourse	P16.A1	2015-09-11	131.25	265	266	274	145.77		Timecourse	P16.A1	2015-11-02	134.833	316	271	284	163.85
Timecourse	P16.B1	2015-09-11	131.25	255	255	272			Timecourse	P16.B1	2015-11-02	134.833	293	246	281
Timecourse	P16.C1	2015-09-11	131.25	264	257	258			Timecourse	P16.C1	2015-11-02	134.833	327	278	268
Timecourse	P16.A2	2015-09-11	131.25	252	245	260			Timecourse	P16.A2	2015-11-02	134.833	277	255	262
Blanks	P17.A1	2015-09-14		143	126	123			Blanks	P17.A1	2015-11-04		125	130	97
Blanks	P17.B1	2015-09-14		138	144	125			Blanks	P17.B1	2015-11-04		122	108	129
Blanks	P17.C1	2015-09-14		141	138	136			Blanks	P17.C1	2015-11-04		122	114	121
Blanks	P17.A2	2015-09-14		139	140	137			Blanks	P17.A2	2015-11-04		131	126	146
Timecourse	P16.A1	2015-09-14	136	225	237	253	121.192		Timecourse	P16.A1	2015-11-04	122.583	246	214	247	127.219
Timecourse	P16.B1	2015-09-14	136	222	247	250			Timecourse	P16.B1	2015-11-04	122.583	207	213	216
Timecourse	P16.C1	2015-09-14	136	260	263	255			Timecourse	P16.C1	2015-11-04	122.583	254	231	242
Timecourse	P16.A2	2015-09-14	136	221	236	250			Timecourse	P16.A2	2015-11-04	122.583	251	243	258
Blanks	P17.A1	2015-09-16		138	142	94
Blanks	P17.B1	2015-09-16		154	140	142
Blanks	P17.C1	2015-09-16		151	139	141
Blanks	P17.A2	2015-09-16		148	150	146
Timecourse	P16.A1	2015-09-16	140.417	242	246	238	111.682
Timecourse	P16.B1	2015-09-16	140.417	245	225	243
Timecourse	P16.C1	2015-09-16	140.417	251	243	241
Timecourse	P16.A2	2015-09-16	140.417	230	235	232
Blanks	P17.A1	2015-09-17		128	126	86
Blanks	P17.B1	2015-09-17		136	121	140
Blanks	P17.C1	2015-09-17		120	103	123
Blanks	P17.A2	2015-09-17		141	125	121
Timecourse	P16.A1	2015-09-17	122.5	211	246	237	123.641
Timecourse	P16.B1	2015-09-17	122.5	253	240	235
Timecourse	P16.C1	2015-09-17	122.5	252	216	228
Timecourse	P16.A2	2015-09-17	122.5	230	215	220
Blanks	P17.A1	2015-09-18		140	135	114
Blanks	P17.B1	2015-09-18		146	143	138
Blanks	P17.C1	2015-09-18		146	144	139
Blanks	P17.A2	2015-09-18		130	136	138
Timecourse	P16.A1	2015-09-18	137.417	277	282	289	152.644
Timecourse	P16.B1	2015-09-18	137.417	278	276	300
Timecourse	P16.C1	2015-09-18	137.417	280	261	279
Timecourse	P16.A2	2015-09-18	137.417	251	237	260
Blanks	P17.A1	2015-09-20		118	130	143
Blanks	P17.B1	2015-09-20		123	137	136
Blanks	P17.C1	2015-09-20		137	126	130
Blanks	P17.A2	2015-09-20		133	130	103
Timecourse	P16.A1	2015-09-20	128.833	249	240	222	118.462
Timecourse	P16.B1	2015-09-20	128.833	240	228	260
Timecourse	P16.C1	2015-09-20	128.833	238	220	251
Timecourse	P16.A2	2015-09-20	128.833	226	228	202

## Sheet: IFA measurement
Animal 1 ciliation by IFA				Animal 2 ciliation by IFA				Animal 3 ciliation by IFA
-3	Quantitation:P1.A2 B	0.000324337		-3	Quantitation:P1.A2 B	0.0094989		-3	Quantitation:P1.A2 B	0.000455813
0	Quantitation:P2.A2 B	0.000712725		0	Quantitation:P2.A2 B	6.66667e-05		0	Quantitation:P2.A2 B	0.000661139
3	Quantitation:P3.A2 B	0.000372591		3	Quantitation:P3.A2 B	0.0107379		3	Quantitation:P3.A2 B	0.0015998
6	Quantitation:P4.A2 B	0.714005		6	Quantitation:P4.A2 B	0.2566		6	Quantitation:P4.A2 B	0.572749
9	Quantitation:P5.A2 B	5.5338		9	Quantitation:P5.A2 B	3.61073		9	Quantitation:P5.A2 B	2.06293
12	Quantitation:P6.A2 B	5.89727		12	Quantitation:P6.A2 B	4.7772		12	Quantitation:P6.A2 B	5.376
15	Quantitation:P7.A2 B	13.8188		15	Quantitation:P7.A2 B	15.037		15	Quantitation:P7.A2 B	6.74547
18	Quantitation:P8.A2 B	11.9551		18	Quantitation:P8.A2 B	13.2513		18	Quantitation:P8.A2 B	12.2182
21	Quantitation:P9.A2 B	11.2567		21	Quantitation:P9.A2 B	11.8587		21	Quantitation:P9.A2 B	11.9421
24	Quantitation:P10.A2 B	15.1116		24	Quantitation:P10.A2 B	19.9896		24	Quantitation:P10.A2 B	16.5683
27	Quantitation:P11.A2 B	14.861		27	Quantitation:P11.A2 B	23.9383		27	Quantitation:P11.A2 B	13.459
30	Quantitation:P12.A2 B	9.94573		30	Quantitation:P12.A2 B	21.8096		30	Quantitation:P12.A2 B	13.3617
33	Quantitation:P13.A2 B	12.7592		33	Quantitation:P13.A2 B	9.5112		33	Quantitation:P13.A2 B	15.5559
36	Quantitation:P14.A2 B	12.9673		36	Quantitation:P14.A2 B	7.55607		36	Quantitation:P14.A2 B	16.0103
39	Quantitation:P15.A2 B	19.4176		39	Quantitation:P15.A2 B	17.0068		39	Quantitation:P15.A2 B	12.838
42	Quantitation:P16.A2 B	19.6229		42	Quantitation:P16.A2 B	21.7055		42	Quantitation:P16.A2 B	15.9991
